# Supplementary material for: Identification and Characterization of VDAC Family in Maize
Source: Plants (Basel). 2023 Jul 4;12(13):2542. doi: 10.3390/plants12132542 (PMC10346152; doi:10.3390/plants12132542)
Supplement: Supplementary file 1 [file plants-12-02542-s001.zip]

Archive with 1 entries (1 files):
- plants-2460448-supplementary.pdf
